# Supplementary material for: Leveraging PSO-MLP for intelligent assessment of student learning in remote environments: a multimodal approach
Source: PeerJ Comput Sci. 2025 Aug 18;11:e3121. doi: 10.7717/peerj-cs.3121 (PMC12453797; doi:10.7717/peerj-cs.3121)
Supplement: Supplemental Information 1 [file peerj-cs-11-3121-s001.zip]

Archive with 26 entries (23 files):
- Intelligent Assessment-code/
- Intelligent Assessment-code/classifier.py
- Intelligent Assessment-code/Datas/
- Intelligent Assessment-code/Datas/All_data.mat
- Intelligent Assessment-code/feature_extraction.m
- Intelligent Assessment-code/fisher_2D_calculator.m
- Intelligent Assessment-code/fisher_ND_calculator.m
- Intelligent Assessment-code/fisher_score_2D.m
- Intelligent Assessment-code/fisher_score_ND.m
- Intelligent Assessment-code/main.m
- Intelligent Assessment-code/MLP.m
- Intelligent Assessment-code/MLP_PSO.m
- Intelligent Assessment-code/plot_time_freq.m
- Intelligent Assessment-code/RBF.m
- Intelligent Assessment-code/README.md
- Intelligent Assessment-code/Report/
- Intelligent Assessment-code/Report/CI_Project_Report.aux
- Intelligent Assessment-code/Report/CI_Project_Report.lof
- Intelligent Assessment-code/Report/CI_Project_Report.log
- Intelligent Assessment-code/Report/CI_Project_Report.lot
- Intelligent Assessment-code/Report/CI_Project_Report.out
- Intelligent Assessment-code/Report/CI_Project_Report.pdf
- Intelligent Assessment-code/Report/CI_Project_Report.synctex.gz
- Intelligent Assessment-code/Report/CI_Project_Report.tex
- Intelligent Assessment-code/Report/CI_Project_Report.toc
- Intelligent Assessment-code/requirements.txt
