# Supplementary material for: Leveraging PSO-MLP for intelligent assessment of student learning in remote environments: a multimodal approach
Source: PeerJ Comput Sci. 2025 Aug 18;11:e3121. doi: 10.7717/peerj-cs.3121 (PMC12453797; doi:10.7717/peerj-cs.3121)
Supplement: Supplemental Information 1 [file peerj-cs-11-3121-s001.zip › Intelligent Assessment-code/feature_extraction.m]

function [features, num_features] = feature_extraction(X, fs)
    features = zeros(100, size(X, 3), size(X, 2));
    
    for  i = 1:size(X, 3)
        % 1 Mean Freq
        n_f = 1;
        features(n_f,i,:) = meanfreq(X(:,:,i),fs);
%         
%         % 1 Variance
%         n_f = 1;
%         features(n_f,i,:) = var(X(:,:,i));
% 
%         % 2 Med Freq
%         n_f = n_f+1;
%         features(n_f,i,:) = medfreq(X(:,:,i),fs);
% 
%         % 3 Total Power of Channels
%         n_f = n_f+1;
%         features(n_f,i,:) = bandpower(X(:,:,i));

        % Power of Delta Band
        n_f = n_f+1;
        freq_band = [0.5, 4];
        features(n_f,i,:) = bandpower(X(:,:,i), fs, freq_band);

        % Power of Theta Band
        n_f = n_f+1;
        freq_band = [4, 8];
        features(n_f,i,:) = bandpower(X(:,:,i), fs, freq_band);

        % Power of alpha Band
        n_f = n_f+1;
        freq_band = [8, 12];
        features(n_f,i,:) = bandpower(X(:,:,i), fs, freq_band);

        % Power of Beta Band
        n_f = n_f+1;
        freq_band = [12, 20];
        features(n_f,i,:) = bandpower(X(:,:,i), fs, freq_band);
        
        % Power of Beta Band
        n_f = n_f+1;
        freq_band = [20, 40];
        features(n_f,i,:) = bandpower(X(:,:,i), fs, freq_band);

%         for j = 1:size(X, 2)
%             % 8 Entropy
%             n_f_tmp = n_f+1;
%             features(n_f_tmp,i,j) = entropy(X(:,j,i));
% 
%             % 11 Lyapunov Exponent
%             n_f_tmp = n_f_tmp+1;
%             features(n_f_tmp,i,j) = lyapunovExponent(X(:,j,i), fs);
% 
%             % Correlation Dim
% %             n_f_tmp = n_f_tmp+1;
% %             features(n_f_tmp,i,j) = correlationDimension(X(:,j,i));
%             
% %             mean of diff of trial
%             n_f_tmp = n_f_tmp+1;
%             features(n_f_tmp,i,j) = mean(diff(X(:,j,i)));
%         end
% 
%         % 12 Skewness
%         n_f = n_f_tmp+1;
%         features(n_f,i,:) = skewness(X(:,:,i));
% 
%         % 13 Kurtosis
%         n_f = n_f+1;
%         features(n_f,i,:) = kurtosis(X(:,:,i));
% 
%         % 14 OBW
%         n_f = n_f+1;
%         features(n_f,i,:) = obw(X(:,:,i), fs);
        
    end
    num_features = n_f;
    features = features(1:num_features, :, :);
end
