# Supplementary material for: Leveraging PSO-MLP for intelligent assessment of student learning in remote environments: a multimodal approach
Source: PeerJ Comput Sci. 2025 Aug 18;11:e3121. doi: 10.7717/peerj-cs.3121 (PMC12453797; doi:10.7717/peerj-cs.3121)
Supplement: Supplemental Information 1 [file peerj-cs-11-3121-s001.zip › Intelligent Assessment-code/fisher_score_2D.m]

function J = fisher_score_2D(sigg_sub1, sigg_sub2, all_sub)
    u0 = mean(all_sub,'all');
    u1 = mean(sigg_sub1,'all');
    u2 = mean(sigg_sub2,'all');
    var1 = var(sigg_sub1);
    var2 = var(sigg_sub2);
    J = (abs(u0-u1)^2+abs(u0-u2)^2)/(var1+var2);
