# Supplementary material for: Leveraging PSO-MLP for intelligent assessment of student learning in remote environments: a multimodal approach
Source: PeerJ Comput Sci. 2025 Aug 18;11:e3121. doi: 10.7717/peerj-cs.3121 (PMC12453797; doi:10.7717/peerj-cs.3121)
Supplement: Supplemental Information 1 [file peerj-cs-11-3121-s001.zip › Intelligent Assessment-code/plot_time_freq.m]

function plot_time_freq(X, cls1_indexes, cls2_indexes, fs)

    X_cls1_mean = mean(X(:, :, cls1_indexes), 3);
    X_cls1_mean = mean(X_cls1_mean, 2);
    X_cls2_mean = mean(X(:, :, cls2_indexes), 3);
    X_cls2_mean = mean(X_cls2_mean, 2);
    size(X_cls1_mean)
    subplot(2,1,1)
    plot((1:50)/fs, X_cls1_mean, 'LineWidth', 2)
    title('CLS1 - Avg of all trials and channels in Time Domain')
    subplot(2,1,2)
    plot((1:50)/fs, X_cls2_mean, 'LineWidth', 2)
    title('CLS2 - Avg of all trials and channels in Time Domain')

    figure
    subplot(2,1,1)
    stft(X_cls1_mean,fs,'Window',hamming(10,'periodic'),'OverlapLength',5,'FFTLength',fs);
    title('STFT CLS1 - Avg of all trials and channels in Time Domain')
    subplot(2,1,2)
    stft(X_cls2_mean,fs,'Window',hamming(10,'periodic'),'OverlapLength',5,'FFTLength',fs);
    title('STFT CLS2 - Avg of all trials and channels in Time Domain')
