# Supplementary material for: Leveraging PSO-MLP for intelligent assessment of student learning in remote environments: a multimodal approach
Source: PeerJ Comput Sci. 2025 Aug 18;11:e3121. doi: 10.7717/peerj-cs.3121 (PMC12453797; doi:10.7717/peerj-cs.3121)
Supplement: Supplemental Information 1 [file peerj-cs-11-3121-s001.zip › Intelligent Assessment-code/README.md]

#### Features
- Mean frequency
- Median frequency
- Total power of the channels
- Power of delta, theta, alphas, beta, and gamma frequency bands
- Entropy
- Lyapunov exponent
- Average of differentiate of trials
- Skewness
- Kurtosis
- Phase of the FFT coefficients

### Finals accuracy
Final accuracy with 5-fold validation was 87%.

### Dependencies

This project uses Matlab for feature selection and extraction and uses python for MLP classification. You can install the required libraries for python using `pip install -r requirements.txt`. Also, first, change the path to pyenv in the first lines of main.m.
