# Supplementary material for: Leveraging PSO-MLP for intelligent assessment of student learning in remote environments: a multimodal approach
Source: PeerJ Comput Sci. 2025 Aug 18;11:e3121. doi: 10.7717/peerj-cs.3121 (PMC12453797; doi:10.7717/peerj-cs.3121)
Supplement: Supplemental Information 1 [file peerj-cs-11-3121-s001.zip › Intelligent Assessment-code/Report/CI_Project_Report.aux]

\relax 
\providecommand\hyper@newdestlabel[2]{}
\providecommand{\transparent@use}[1]{}
\providecommand\HyperFirstAtBeginDocument{\AtBeginDocument}
\HyperFirstAtBeginDocument{\ifx\hyper@anchor\@undefined
\global\let\oldcontentsline\contentsline
\gdef\contentsline#1#2#3#4{\oldcontentsline{#1}{#2}{#3}}
\global\let\oldnewlabel\newlabel
\gdef\newlabel#1#2{\newlabelxx{#1}#2}
\gdef\newlabelxx#1#2#3#4#5#6{\oldnewlabel{#1}{{#2}{#3}}}
\AtEndDocument{\ifx\hyper@anchor\@undefined
\let\contentsline\oldcontentsline
\let\newlabel\oldnewlabel
\fi}
\fi}
\global\let\hyper@last\relax 
\gdef\HyperFirstAtBeginDocument#1{#1}
\providecommand\HyField@AuxAddToFields[1]{}
\providecommand\HyField@AuxAddToCoFields[2]{}
\transparent@use{.3}
\providecommand \oddpage@label [2]{}
\@writefile{toc}{\@ifundefined {etoctocstyle}{\let \etoc@startlocaltoc \@gobble \let \etoc@settocdepth \@gobble \let \etoc@depthtag \@gobble \let \etoc@setlocaltop \@gobble }{}}
\@writefile{toc}{\contentsline {section}{\numberline {1}Git and Project Dependencies}{1}{section.0.1}\protected@file@percent }
\@writefile{toc}{\contentsline {subsection}{\numberline {1.1}Git}{1}{subsection.0.1.1}\protected@file@percent }
\@writefile{toc}{\contentsline {subsection}{\numberline {1.2}Project Dependencies}{1}{subsection.0.1.2}\protected@file@percent }
\@writefile{toc}{\contentsline {section}{\numberline {2}Datas}{2}{section.0.2}\protected@file@percent }
\@writefile{lof}{\contentsline {figure}{\numberline {1}{\ignorespaces Amplitude and STFT of Average of all Trials and all Channels\relax }}{2}{figure.caption.4}\protected@file@percent }
\providecommand*\caption@xref[2]{\@setref\relax\@undefined{#1}}
\newlabel{fig:amp_stft}{{1}{2}{Amplitude and STFT of Average of all Trials and all Channels\relax }{figure.caption.4}{}}
\@writefile{toc}{\contentsline {section}{\numberline {3}Features}{3}{section.0.3}\protected@file@percent }
\@writefile{toc}{\contentsline {subsection}{\numberline {3.1}Mean Frequency}{3}{subsection.0.3.1}\protected@file@percent }
\@writefile{toc}{\contentsline {subsection}{\numberline {3.2}Median Frequency}{3}{subsection.0.3.2}\protected@file@percent }
\@writefile{toc}{\contentsline {subsection}{\numberline {3.3}Total Power of Channels}{3}{subsection.0.3.3}\protected@file@percent }
\@writefile{toc}{\contentsline {subsection}{\numberline {3.4}Powers of Delta, Theta, Alpha, and Beta Frequency Bands }{3}{subsection.0.3.4}\protected@file@percent }
\@writefile{toc}{\contentsline {subsection}{\numberline {3.5}Entropy}{3}{subsection.0.3.5}\protected@file@percent }
\@writefile{toc}{\contentsline {subsection}{\numberline {3.6}Lyapunov Exponent}{3}{subsection.0.3.6}\protected@file@percent }
\@writefile{toc}{\contentsline {subsection}{\numberline {3.7}Average of Differentiate of Trials}{3}{subsection.0.3.7}\protected@file@percent }
\@writefile{toc}{\contentsline {subsection}{\numberline {3.8}Skewness}{3}{subsection.0.3.8}\protected@file@percent }
\@writefile{toc}{\contentsline {subsection}{\numberline {3.9}Kurtosis}{3}{subsection.0.3.9}\protected@file@percent }
\@writefile{toc}{\contentsline {subsection}{\numberline {3.10}Phase of the coefficients of the FFT}{3}{subsection.0.3.10}\protected@file@percent }
\@writefile{toc}{\contentsline {section}{\numberline {4}Fisher Score}{4}{section.0.4}\protected@file@percent }
\@writefile{toc}{\contentsline {section}{\numberline {5}Processing the Datas}{4}{section.0.5}\protected@file@percent }
\@writefile{lof}{\contentsline {figure}{\numberline {2}{\ignorespaces Amplitude and STFT of Average of all Trials and all Channels Before and After CSP\relax }}{4}{figure.caption.5}\protected@file@percent }
\newlabel{fig:amp_stft}{{2}{4}{Amplitude and STFT of Average of all Trials and all Channels Before and After CSP\relax }{figure.caption.5}{}}
