# Supplementary material for: Leveraging PSO-MLP for intelligent assessment of student learning in remote environments: a multimodal approach
Source: PeerJ Comput Sci. 2025 Aug 18;11:e3121. doi: 10.7717/peerj-cs.3121 (PMC12453797; doi:10.7717/peerj-cs.3121)
Supplement: Supplemental Information 1 [file peerj-cs-11-3121-s001.zip › Intelligent Assessment-code/Report/CI_Project_Report.lof]

\contentsline {figure}{\numberline {1}{\ignorespaces Amplitude and STFT of Average of all Trials and all Channels\relax }}{2}{figure.caption.4}%
\contentsline {figure}{\numberline {2}{\ignorespaces Amplitude and STFT of Average of all Trials and all Channels Before and After CSP\relax }}{4}{figure.caption.5}%
