# Supplementary material for: Leveraging PSO-MLP for intelligent assessment of student learning in remote environments: a multimodal approach
Source: PeerJ Comput Sci. 2025 Aug 18;11:e3121. doi: 10.7717/peerj-cs.3121 (PMC12453797; doi:10.7717/peerj-cs.3121)
Supplement: Supplemental Information 1 [file peerj-cs-11-3121-s001.zip › Intelligent Assessment-code/Report/CI_Project_Report.log]

This is pdfTeX, Version 3.14159265-2.6-1.40.21 (TeX Live 2020) (preloaded format=pdflatex 2020.4.7)  6 FEB 2022 14:18
entering extended mode
 restricted \write18 enabled.
 file:line:error style messages enabled.
 %&-line parsing enabled.
**CI_Project_Report.tex
(./CI_Project_Report.tex
LaTeX2e <2020-02-02> patch level 5
L3 programming layer <2020-03-06>
(/usr/local/texlive/2020/texmf-dist/tex/latex/base/book.cls
Document Class: book 2019/12/20 v1.4l Standard LaTeX document class
(/usr/local/texlive/2020/texmf-dist/tex/latex/base/bk10.clo
File: bk10.clo 2019/12/20 v1.4l Standard LaTeX file (size option)
)
\c@part=\count167
\c@chapter=\count168
\c@section=\count169
\c@subsection=\count170
\c@subsubsection=\count171
\c@paragraph=\count172
\c@subparagraph=\count173
\c@figure=\count174
\c@table=\count175
\abovecaptionskip=\skip47
\belowcaptionskip=\skip48
\bibindent=\dimen134
)
(/usr/local/texlive/2020/texmf-dist/tex/latex/graphics/graphicx.sty
Package: graphicx 2019/11/30 v1.2a Enhanced LaTeX Graphics (DPC,SPQR)

(/usr/local/texlive/2020/texmf-dist/tex/latex/graphics/keyval.sty
Package: keyval 2014/10/28 v1.15 key=value parser (DPC)
\KV@toks@=\toks15
)
(/usr/local/texlive/2020/texmf-dist/tex/latex/graphics/graphics.sty
Package: graphics 2019/11/30 v1.4a Standard LaTeX Graphics (DPC,SPQR)

(/usr/local/texlive/2020/texmf-dist/tex/latex/graphics/trig.sty
Package: trig 2016/01/03 v1.10 sin cos tan (DPC)
)
(/usr/local/texlive/2020/texmf-dist/tex/latex/graphics-cfg/graphics.cfg
File: graphics.cfg 2016/06/04 v1.11 sample graphics configuration
)
Package graphics Info: Driver file: pdftex.def on input line 105.

(/usr/local/texlive/2020/texmf-dist/tex/latex/graphics-def/pdftex.def
File: pdftex.def 2018/01/08 v1.0l Graphics/color driver for pdftex
))
\Gin@req@height=\dimen135
\Gin@req@width=\dimen136
)
(/usr/local/texlive/2020/texmf-dist/tex/latex/amsmath/amsmath.sty
Package: amsmath 2020/01/20 v2.17e AMS math features
\@mathmargin=\skip49

For additional information on amsmath, use the `?' option.
(/usr/local/texlive/2020/texmf-dist/tex/latex/amsmath/amstext.sty
Package: amstext 2000/06/29 v2.01 AMS text

(/usr/local/texlive/2020/texmf-dist/tex/latex/amsmath/amsgen.sty
File: amsgen.sty 1999/11/30 v2.0 generic functions
\@emptytoks=\toks16
\ex@=\dimen137
))
(/usr/local/texlive/2020/texmf-dist/tex/latex/amsmath/amsbsy.sty
Package: amsbsy 1999/11/29 v1.2d Bold Symbols
\pmbraise@=\dimen138
)
(/usr/local/texlive/2020/texmf-dist/tex/latex/amsmath/amsopn.sty
Package: amsopn 2016/03/08 v2.02 operator names
)
\inf@bad=\count176
LaTeX Info: Redefining \frac on input line 227.
\uproot@=\count177
\leftroot@=\count178
LaTeX Info: Redefining \overline on input line 389.
\classnum@=\count179
\DOTSCASE@=\count180
LaTeX Info: Redefining \ldots on input line 486.
LaTeX Info: Redefining \dots on input line 489.
LaTeX Info: Redefining \cdots on input line 610.
\Mathstrutbox@=\box45
\strutbox@=\box46
\big@size=\dimen139
LaTeX Font Info:    Redeclaring font encoding OML on input line 733.
LaTeX Font Info:    Redeclaring font encoding OMS on input line 734.
\macc@depth=\count181
\c@MaxMatrixCols=\count182
\dotsspace@=\muskip16
\c@parentequation=\count183
\dspbrk@lvl=\count184
\tag@help=\toks17
\row@=\count185
\column@=\count186
\maxfields@=\count187
\andhelp@=\toks18
\eqnshift@=\dimen140
\alignsep@=\dimen141
\tagshift@=\dimen142
\tagwidth@=\dimen143
\totwidth@=\dimen144
\lineht@=\dimen145
\@envbody=\toks19
\multlinegap=\skip50
\multlinetaggap=\skip51
\mathdisplay@stack=\toks20
LaTeX Info: Redefining \[ on input line 2859.
LaTeX Info: Redefining \] on input line 2860.
)
(/usr/local/texlive/2020/texmf-dist/tex/latex/amsfonts/amssymb.sty
Package: amssymb 2013/01/14 v3.01 AMS font symbols

(/usr/local/texlive/2020/texmf-dist/tex/latex/amsfonts/amsfonts.sty
Package: amsfonts 2013/01/14 v3.01 Basic AMSFonts support
\symAMSa=\mathgroup4
\symAMSb=\mathgroup5
LaTeX Font Info:    Redeclaring math symbol \hbar on input line 98.
LaTeX Font Info:    Overwriting math alphabet `\mathfrak' in version `bold'
(Font)                  U/euf/m/n --> U/euf/b/n on input line 106.
))
(/usr/local/texlive/2020/texmf-dist/tex/latex/geometry/geometry.sty
Package: geometry 2020/01/02 v5.9 Page Geometry

(/usr/local/texlive/2020/texmf-dist/tex/generic/iftex/ifvtex.sty
Package: ifvtex 2019/10/25 v1.7 ifvtex legacy package. Use iftex instead.

(/usr/local/texlive/2020/texmf-dist/tex/generic/iftex/iftex.sty
Package: iftex 2020/03/06 v1.0d TeX engine tests
))
\Gm@cnth=\count188
\Gm@cntv=\count189
\c@Gm@tempcnt=\count190
\Gm@bindingoffset=\dimen146
\Gm@wd@mp=\dimen147
\Gm@odd@mp=\dimen148
\Gm@even@mp=\dimen149
\Gm@layoutwidth=\dimen150
\Gm@layoutheight=\dimen151
\Gm@layouthoffset=\dimen152
\Gm@layoutvoffset=\dimen153
\Gm@dimlist=\toks21
)
(/usr/local/texlive/2020/texmf-dist/tex/latex/float/float.sty
Package: float 2001/11/08 v1.3d Float enhancements (AL)
\c@float@type=\count191
\float@exts=\toks22
\float@box=\box47
\@float@everytoks=\toks23
\@floatcapt=\box48
)
(/usr/local/texlive/2020/texmf-dist/tex/latex/listings/listings.sty
\lst@mode=\count192
\lst@gtempboxa=\box49
\lst@token=\toks24
\lst@length=\count193
\lst@currlwidth=\dimen154
\lst@column=\count194
\lst@pos=\count195
\lst@lostspace=\dimen155
\lst@width=\dimen156
\lst@newlines=\count196
\lst@lineno=\count197
\lst@maxwidth=\dimen157

(/usr/local/texlive/2020/texmf-dist/tex/latex/listings/lstmisc.sty
File: lstmisc.sty 2020/03/24 1.8d (Carsten Heinz)
\c@lstnumber=\count198
\lst@skipnumbers=\count199
\lst@framebox=\box50
)
(/usr/local/texlive/2020/texmf-dist/tex/latex/listings/listings.cfg
File: listings.cfg 2020/03/24 1.8d listings configuration
))
Package: listings 2020/03/24 1.8d (Carsten Heinz)

(/usr/local/texlive/2020/texmf-dist/tex/latex/tools/enumerate.sty
Package: enumerate 2015/07/23 v3.00 enumerate extensions (DPC)
\@enLab=\toks25
)
(/usr/local/texlive/2020/texmf-dist/tex/latex/tools/multicol.sty
Package: multicol 2019/12/09 v1.8y multicolumn formatting (FMi)
\c@tracingmulticols=\count266
\mult@box=\box51
\multicol@leftmargin=\dimen158
\c@unbalance=\count267
\c@collectmore=\count268
\doublecol@number=\count269
\multicoltolerance=\count270
\multicolpretolerance=\count271
\full@width=\dimen159
\page@free=\dimen160
\premulticols=\dimen161
\postmulticols=\dimen162
\multicolsep=\skip52
\multicolbaselineskip=\skip53
\partial@page=\box52
\last@line=\box53
\maxbalancingoverflow=\dimen163
\mult@rightbox=\box54
\mult@grightbox=\box55
\mult@gfirstbox=\box56
\mult@firstbox=\box57
\@tempa=\box58
\@tempa=\box59
\@tempa=\box60
\@tempa=\box61
\@tempa=\box62
\@tempa=\box63
\@tempa=\box64
\@tempa=\box65
\@tempa=\box66
\@tempa=\box67
\@tempa=\box68
\@tempa=\box69
\@tempa=\box70
\@tempa=\box71
\@tempa=\box72
\@tempa=\box73
\@tempa=\box74
\@tempa=\box75
\@tempa=\box76
\@tempa=\box77
\@tempa=\box78
\@tempa=\box79
\@tempa=\box80
\@tempa=\box81
\@tempa=\box82
\@tempa=\box83
\@tempa=\box84
\@tempa=\box85
\@tempa=\box86
\@tempa=\box87
\@tempa=\box88
\@tempa=\box89
\@tempa=\box90
\@tempa=\box91
\@tempa=\box92
\@tempa=\box93
\@tempa=\box94
\c@minrows=\count272
\c@columnbadness=\count273
\c@finalcolumnbadness=\count274
\last@try=\dimen164
\multicolovershoot=\dimen165
\multicolundershoot=\dimen166
\mult@nat@firstbox=\box95
\colbreak@box=\box96
\mc@col@check@num=\count275
)
(/usr/local/texlive/2020/texmf-dist/tex/latex/graphics/color.sty
Package: color 2019/11/23 v1.2a Standard LaTeX Color (DPC)

(/usr/local/texlive/2020/texmf-dist/tex/latex/graphics-cfg/color.cfg
File: color.cfg 2016/01/02 v1.6 sample color configuration
)
Package color Info: Driver file: pdftex.def on input line 147.
)
(/usr/local/texlive/2020/texmf-dist/tex/latex/colortbl/colortbl.sty
Package: colortbl 2020/01/04 v1.0e Color table columns (DPC)

(/usr/local/texlive/2020/texmf-dist/tex/latex/tools/array.sty
Package: array 2019/08/31 v2.4l Tabular extension package (FMi)
\col@sep=\dimen167
\ar@mcellbox=\box97
\extrarowheight=\dimen168
\NC@list=\toks26
\extratabsurround=\skip54
\backup@length=\skip55
\ar@cellbox=\box98
)
\everycr=\toks27
\minrowclearance=\skip56
)
(/usr/local/texlive/2020/texmf-dist/tex/latex/lipsum/lipsum.sty
(/usr/local/texlive/2020/texmf-dist/tex/latex/l3kernel/expl3.sty
Package: expl3 2020-03-06 L3 programming layer (loader) 

(/usr/local/texlive/2020/texmf-dist/tex/latex/l3backend/l3backend-pdfmode.def
File: l3backend-pdfmode.def 2020-03-12 L3 backend support: PDF mode
\l__kernel_color_stack_int=\count276
\l__pdf_internal_box=\box99
)) (/usr/local/texlive/2020/texmf-dist/tex/latex/l3packages/xparse/xparse.sty
Package: xparse 2020-03-06 L3 Experimental document command parser
\l__xparse_current_arg_int=\count277
\g__xparse_grabber_int=\count278
\l__xparse_m_args_int=\count279
\l__xparse_v_nesting_int=\count280
)
Package: lipsum 2019/01/02 v2.2 150 paragraphs of Lorem Ipsum dummy text

(/usr/local/texlive/2020/texmf-dist/tex/latex/lipsum/lipsum.ltd.tex
File: lipsum.ltd.tex 2019/01/02 v2.2 The Lorem ipsum dummy text
))
(/usr/local/texlive/2020/texmf-dist/tex/latex/pgf/frontendlayer/tikz.sty
(/usr/local/texlive/2020/texmf-dist/tex/latex/pgf/basiclayer/pgf.sty
(/usr/local/texlive/2020/texmf-dist/tex/latex/pgf/utilities/pgfrcs.sty
(/usr/local/texlive/2020/texmf-dist/tex/generic/pgf/utilities/pgfutil-common.te
x
\pgfutil@everybye=\toks28
\pgfutil@tempdima=\dimen169
\pgfutil@tempdimb=\dimen170

(/usr/local/texlive/2020/texmf-dist/tex/generic/pgf/utilities/pgfutil-common-li
sts.tex))
(/usr/local/texlive/2020/texmf-dist/tex/generic/pgf/utilities/pgfutil-latex.def
\pgfutil@abb=\box100
(/usr/local/texlive/2020/texmf-dist/tex/latex/ms/everyshi.sty
Package: everyshi 2001/05/15 v3.00 EveryShipout Package (MS)
))
(/usr/local/texlive/2020/texmf-dist/tex/generic/pgf/utilities/pgfrcs.code.tex
(/usr/local/texlive/2020/texmf-dist/tex/generic/pgf/pgf.revision.tex)
Package: pgfrcs 2020/01/08 v3.1.5b (3.1.5b)
))
Package: pgf 2020/01/08 v3.1.5b (3.1.5b)

(/usr/local/texlive/2020/texmf-dist/tex/latex/pgf/basiclayer/pgfcore.sty
(/usr/local/texlive/2020/texmf-dist/tex/latex/pgf/systemlayer/pgfsys.sty
(/usr/local/texlive/2020/texmf-dist/tex/generic/pgf/systemlayer/pgfsys.code.tex
Package: pgfsys 2020/01/08 v3.1.5b (3.1.5b)
(/usr/local/texlive/2020/texmf-dist/tex/generic/pgf/utilities/pgfkeys.code.tex
\pgfkeys@pathtoks=\toks29
\pgfkeys@temptoks=\toks30

(/usr/local/texlive/2020/texmf-dist/tex/generic/pgf/utilities/pgfkeysfiltered.c
ode.tex
\pgfkeys@tmptoks=\toks31
))
\pgf@x=\dimen171
\pgf@y=\dimen172
\pgf@xa=\dimen173
\pgf@ya=\dimen174
\pgf@xb=\dimen175
\pgf@yb=\dimen176
\pgf@xc=\dimen177
\pgf@yc=\dimen178
\pgf@xd=\dimen179
\pgf@yd=\dimen180
\w@pgf@writea=\write3
\r@pgf@reada=\read2
\c@pgf@counta=\count281
\c@pgf@countb=\count282
\c@pgf@countc=\count283
\c@pgf@countd=\count284
\t@pgf@toka=\toks32
\t@pgf@tokb=\toks33
\t@pgf@tokc=\toks34
\pgf@sys@id@count=\count285

(/usr/local/texlive/2020/texmf-dist/tex/generic/pgf/systemlayer/pgf.cfg
File: pgf.cfg 2020/01/08 v3.1.5b (3.1.5b)
)
Driver file for pgf: pgfsys-pdftex.def

(/usr/local/texlive/2020/texmf-dist/tex/generic/pgf/systemlayer/pgfsys-pdftex.d
ef
File: pgfsys-pdftex.def 2020/01/08 v3.1.5b (3.1.5b)

(/usr/local/texlive/2020/texmf-dist/tex/generic/pgf/systemlayer/pgfsys-common-p
df.def
File: pgfsys-common-pdf.def 2020/01/08 v3.1.5b (3.1.5b)
)))
(/usr/local/texlive/2020/texmf-dist/tex/generic/pgf/systemlayer/pgfsyssoftpath.
code.tex
File: pgfsyssoftpath.code.tex 2020/01/08 v3.1.5b (3.1.5b)
\pgfsyssoftpath@smallbuffer@items=\count286
\pgfsyssoftpath@bigbuffer@items=\count287
)
(/usr/local/texlive/2020/texmf-dist/tex/generic/pgf/systemlayer/pgfsysprotocol.
code.tex
File: pgfsysprotocol.code.tex 2020/01/08 v3.1.5b (3.1.5b)
)) (/usr/local/texlive/2020/texmf-dist/tex/latex/xcolor/xcolor.sty
Package: xcolor 2016/05/11 v2.12 LaTeX color extensions (UK)

(/usr/local/texlive/2020/texmf-dist/tex/latex/graphics-cfg/color.cfg
File: color.cfg 2016/01/02 v1.6 sample color configuration
)
Package xcolor Info: Driver file: pdftex.def on input line 225.
LaTeX Info: Redefining \color on input line 709.
Package xcolor Info: Model `cmy' substituted by `cmy0' on input line 1348.
Package xcolor Info: Model `hsb' substituted by `rgb' on input line 1352.
Package xcolor Info: Model `RGB' extended on input line 1364.
Package xcolor Info: Model `HTML' substituted by `rgb' on input line 1366.
Package xcolor Info: Model `Hsb' substituted by `hsb' on input line 1367.
Package xcolor Info: Model `tHsb' substituted by `hsb' on input line 1368.
Package xcolor Info: Model `HSB' substituted by `hsb' on input line 1369.
Package xcolor Info: Model `Gray' substituted by `gray' on input line 1370.
Package xcolor Info: Model `wave' substituted by `hsb' on input line 1371.
)
(/usr/local/texlive/2020/texmf-dist/tex/generic/pgf/basiclayer/pgfcore.code.tex
Package: pgfcore 2020/01/08 v3.1.5b (3.1.5b)
(/usr/local/texlive/2020/texmf-dist/tex/generic/pgf/math/pgfmath.code.tex
(/usr/local/texlive/2020/texmf-dist/tex/generic/pgf/math/pgfmathcalc.code.tex
(/usr/local/texlive/2020/texmf-dist/tex/generic/pgf/math/pgfmathutil.code.tex)
(/usr/local/texlive/2020/texmf-dist/tex/generic/pgf/math/pgfmathparser.code.tex
\pgfmath@dimen=\dimen181
\pgfmath@count=\count288
\pgfmath@box=\box101
\pgfmath@toks=\toks35
\pgfmath@stack@operand=\toks36
\pgfmath@stack@operation=\toks37
)
(/usr/local/texlive/2020/texmf-dist/tex/generic/pgf/math/pgfmathfunctions.code.
tex
(/usr/local/texlive/2020/texmf-dist/tex/generic/pgf/math/pgfmathfunctions.basic
.code.tex)
(/usr/local/texlive/2020/texmf-dist/tex/generic/pgf/math/pgfmathfunctions.trigo
nometric.code.tex)
(/usr/local/texlive/2020/texmf-dist/tex/generic/pgf/math/pgfmathfunctions.rando
m.code.tex)
(/usr/local/texlive/2020/texmf-dist/tex/generic/pgf/math/pgfmathfunctions.compa
rison.code.tex)
(/usr/local/texlive/2020/texmf-dist/tex/generic/pgf/math/pgfmathfunctions.base.
code.tex)
(/usr/local/texlive/2020/texmf-dist/tex/generic/pgf/math/pgfmathfunctions.round
.code.tex)
(/usr/local/texlive/2020/texmf-dist/tex/generic/pgf/math/pgfmathfunctions.misc.
code.tex)
(/usr/local/texlive/2020/texmf-dist/tex/generic/pgf/math/pgfmathfunctions.integ
erarithmetics.code.tex)))
(/usr/local/texlive/2020/texmf-dist/tex/generic/pgf/math/pgfmathfloat.code.tex
\c@pgfmathroundto@lastzeros=\count289
)) (/usr/local/texlive/2020/texmf-dist/tex/generic/pgf/math/pgfint.code.tex)
(/usr/local/texlive/2020/texmf-dist/tex/generic/pgf/basiclayer/pgfcorepoints.co
de.tex
File: pgfcorepoints.code.tex 2020/01/08 v3.1.5b (3.1.5b)
\pgf@picminx=\dimen182
\pgf@picmaxx=\dimen183
\pgf@picminy=\dimen184
\pgf@picmaxy=\dimen185
\pgf@pathminx=\dimen186
\pgf@pathmaxx=\dimen187
\pgf@pathminy=\dimen188
\pgf@pathmaxy=\dimen189
\pgf@xx=\dimen190
\pgf@xy=\dimen191
\pgf@yx=\dimen192
\pgf@yy=\dimen193
\pgf@zx=\dimen194
\pgf@zy=\dimen195
)
(/usr/local/texlive/2020/texmf-dist/tex/generic/pgf/basiclayer/pgfcorepathconst
ruct.code.tex
File: pgfcorepathconstruct.code.tex 2020/01/08 v3.1.5b (3.1.5b)
\pgf@path@lastx=\dimen196
\pgf@path@lasty=\dimen197
)
(/usr/local/texlive/2020/texmf-dist/tex/generic/pgf/basiclayer/pgfcorepathusage
.code.tex
File: pgfcorepathusage.code.tex 2020/01/08 v3.1.5b (3.1.5b)
\pgf@shorten@end@additional=\dimen198
\pgf@shorten@start@additional=\dimen199
)
(/usr/local/texlive/2020/texmf-dist/tex/generic/pgf/basiclayer/pgfcorescopes.co
de.tex
File: pgfcorescopes.code.tex 2020/01/08 v3.1.5b (3.1.5b)
\pgfpic=\box102
\pgf@hbox=\box103
\pgf@layerbox@main=\box104
\pgf@picture@serial@count=\count290
)
(/usr/local/texlive/2020/texmf-dist/tex/generic/pgf/basiclayer/pgfcoregraphicst
ate.code.tex
File: pgfcoregraphicstate.code.tex 2020/01/08 v3.1.5b (3.1.5b)
\pgflinewidth=\dimen256
)
(/usr/local/texlive/2020/texmf-dist/tex/generic/pgf/basiclayer/pgfcoretransform
ations.code.tex
File: pgfcoretransformations.code.tex 2020/01/08 v3.1.5b (3.1.5b)
\pgf@pt@x=\dimen257
\pgf@pt@y=\dimen258
\pgf@pt@temp=\dimen259
)
(/usr/local/texlive/2020/texmf-dist/tex/generic/pgf/basiclayer/pgfcorequick.cod
e.tex
File: pgfcorequick.code.tex 2020/01/08 v3.1.5b (3.1.5b)
)
(/usr/local/texlive/2020/texmf-dist/tex/generic/pgf/basiclayer/pgfcoreobjects.c
ode.tex
File: pgfcoreobjects.code.tex 2020/01/08 v3.1.5b (3.1.5b)
)
(/usr/local/texlive/2020/texmf-dist/tex/generic/pgf/basiclayer/pgfcorepathproce
ssing.code.tex
File: pgfcorepathprocessing.code.tex 2020/01/08 v3.1.5b (3.1.5b)
)
(/usr/local/texlive/2020/texmf-dist/tex/generic/pgf/basiclayer/pgfcorearrows.co
de.tex
File: pgfcorearrows.code.tex 2020/01/08 v3.1.5b (3.1.5b)
\pgfarrowsep=\dimen260
)
(/usr/local/texlive/2020/texmf-dist/tex/generic/pgf/basiclayer/pgfcoreshade.cod
e.tex
File: pgfcoreshade.code.tex 2020/01/08 v3.1.5b (3.1.5b)
\pgf@max=\dimen261
\pgf@sys@shading@range@num=\count291
\pgf@shadingcount=\count292
)
(/usr/local/texlive/2020/texmf-dist/tex/generic/pgf/basiclayer/pgfcoreimage.cod
e.tex
File: pgfcoreimage.code.tex 2020/01/08 v3.1.5b (3.1.5b)

(/usr/local/texlive/2020/texmf-dist/tex/generic/pgf/basiclayer/pgfcoreexternal.
code.tex
File: pgfcoreexternal.code.tex 2020/01/08 v3.1.5b (3.1.5b)
\pgfexternal@startupbox=\box105
))
(/usr/local/texlive/2020/texmf-dist/tex/generic/pgf/basiclayer/pgfcorelayers.co
de.tex
File: pgfcorelayers.code.tex 2020/01/08 v3.1.5b (3.1.5b)
)
(/usr/local/texlive/2020/texmf-dist/tex/generic/pgf/basiclayer/pgfcoretranspare
ncy.code.tex
File: pgfcoretransparency.code.tex 2020/01/08 v3.1.5b (3.1.5b)
)
(/usr/local/texlive/2020/texmf-dist/tex/generic/pgf/basiclayer/pgfcorepatterns.
code.tex
File: pgfcorepatterns.code.tex 2020/01/08 v3.1.5b (3.1.5b)
)
(/usr/local/texlive/2020/texmf-dist/tex/generic/pgf/basiclayer/pgfcorerdf.code.
tex
File: pgfcorerdf.code.tex 2020/01/08 v3.1.5b (3.1.5b)
)))
(/usr/local/texlive/2020/texmf-dist/tex/generic/pgf/modules/pgfmoduleshapes.cod
e.tex
File: pgfmoduleshapes.code.tex 2020/01/08 v3.1.5b (3.1.5b)
\pgfnodeparttextbox=\box106
)
(/usr/local/texlive/2020/texmf-dist/tex/generic/pgf/modules/pgfmoduleplot.code.
tex
File: pgfmoduleplot.code.tex 2020/01/08 v3.1.5b (3.1.5b)
)
(/usr/local/texlive/2020/texmf-dist/tex/latex/pgf/compatibility/pgfcomp-version
-0-65.sty
Package: pgfcomp-version-0-65 2020/01/08 v3.1.5b (3.1.5b)
\pgf@nodesepstart=\dimen262
\pgf@nodesepend=\dimen263
)
(/usr/local/texlive/2020/texmf-dist/tex/latex/pgf/compatibility/pgfcomp-version
-1-18.sty
Package: pgfcomp-version-1-18 2020/01/08 v3.1.5b (3.1.5b)
))
(/usr/local/texlive/2020/texmf-dist/tex/latex/pgf/utilities/pgffor.sty
(/usr/local/texlive/2020/texmf-dist/tex/latex/pgf/utilities/pgfkeys.sty
(/usr/local/texlive/2020/texmf-dist/tex/generic/pgf/utilities/pgfkeys.code.tex)
) (/usr/local/texlive/2020/texmf-dist/tex/latex/pgf/math/pgfmath.sty
(/usr/local/texlive/2020/texmf-dist/tex/generic/pgf/math/pgfmath.code.tex))
(/usr/local/texlive/2020/texmf-dist/tex/generic/pgf/utilities/pgffor.code.tex
Package: pgffor 2020/01/08 v3.1.5b (3.1.5b)

(/usr/local/texlive/2020/texmf-dist/tex/generic/pgf/math/pgfmath.code.tex)
\pgffor@iter=\dimen264
\pgffor@skip=\dimen265
\pgffor@stack=\toks38
\pgffor@toks=\toks39
))
(/usr/local/texlive/2020/texmf-dist/tex/generic/pgf/frontendlayer/tikz/tikz.cod
e.tex
Package: tikz 2020/01/08 v3.1.5b (3.1.5b)

(/usr/local/texlive/2020/texmf-dist/tex/generic/pgf/libraries/pgflibraryplothan
dlers.code.tex
File: pgflibraryplothandlers.code.tex 2020/01/08 v3.1.5b (3.1.5b)
\pgf@plot@mark@count=\count293
\pgfplotmarksize=\dimen266
)
\tikz@lastx=\dimen267
\tikz@lasty=\dimen268
\tikz@lastxsaved=\dimen269
\tikz@lastysaved=\dimen270
\tikz@lastmovetox=\dimen271
\tikz@lastmovetoy=\dimen272
\tikzleveldistance=\dimen273
\tikzsiblingdistance=\dimen274
\tikz@figbox=\box107
\tikz@figbox@bg=\box108
\tikz@tempbox=\box109
\tikz@tempbox@bg=\box110
\tikztreelevel=\count294
\tikznumberofchildren=\count295
\tikznumberofcurrentchild=\count296
\tikz@fig@count=\count297

(/usr/local/texlive/2020/texmf-dist/tex/generic/pgf/modules/pgfmodulematrix.cod
e.tex
File: pgfmodulematrix.code.tex 2020/01/08 v3.1.5b (3.1.5b)
\pgfmatrixcurrentrow=\count298
\pgfmatrixcurrentcolumn=\count299
\pgf@matrix@numberofcolumns=\count300
)
\tikz@expandcount=\count301

(/usr/local/texlive/2020/texmf-dist/tex/generic/pgf/frontendlayer/tikz/librarie
s/tikzlibrarytopaths.code.tex
File: tikzlibrarytopaths.code.tex 2020/01/08 v3.1.5b (3.1.5b)
)))
(/usr/local/texlive/2020/texmf-dist/tex/latex/titlesec/titlesec.sty
Package: titlesec 2019/10/16 v2.13 Sectioning titles
\ttl@box=\box111
\beforetitleunit=\skip57
\aftertitleunit=\skip58
\ttl@plus=\dimen275
\ttl@minus=\dimen276
\ttl@toksa=\toks40
\titlewidth=\dimen277
\titlewidthlast=\dimen278
\titlewidthfirst=\dimen279
)
(/usr/local/texlive/2020/texmf-dist/tex/latex/parskip/parskip.sty
Package: parskip 2020-01-22 v2.0d non-zero parskip adjustments

(/usr/local/texlive/2020/texmf-dist/tex/latex/kvoptions/kvoptions.sty
Package: kvoptions 2019/11/29 v3.13 Key value format for package options (HO)

(/usr/local/texlive/2020/texmf-dist/tex/generic/ltxcmds/ltxcmds.sty
Package: ltxcmds 2019/12/15 v1.24 LaTeX kernel commands for general use (HO)
)
(/usr/local/texlive/2020/texmf-dist/tex/generic/kvsetkeys/kvsetkeys.sty
Package: kvsetkeys 2019/12/15 v1.18 Key value parser (HO)
))
(/usr/local/texlive/2020/texmf-dist/tex/latex/etoolbox/etoolbox.sty
Package: etoolbox 2019/09/21 v2.5h e-TeX tools for LaTeX (JAW)
\etb@tempcnta=\count302
))
(/usr/local/texlive/2020/texmf-dist/tex/latex/pgfplots/pgfplots.sty
(/usr/local/texlive/2020/texmf-dist/tex/generic/pgfplots/pgfplots.revision.tex)
Package: pgfplots 2020/02/29 v1.17 Data Visualization (1.17)
(/usr/local/texlive/2020/texmf-dist/tex/generic/pgfplots/pgfplots.code.tex
(/usr/local/texlive/2020/texmf-dist/tex/generic/pgfplots/pgfplotscore.code.tex
\t@pgfplots@toka=\toks41
\t@pgfplots@tokb=\toks42
\t@pgfplots@tokc=\toks43
\pgfplots@tmpa=\dimen280
\c@pgfplots@coordindex=\count303
\c@pgfplots@scanlineindex=\count304

(/usr/local/texlive/2020/texmf-dist/tex/generic/pgfplots/sys/pgfplotssysgeneric
.code.tex))
(/usr/local/texlive/2020/texmf-dist/tex/generic/pgfplots/libs/pgfplotslibrary.c
ode.tex)
(/usr/local/texlive/2020/texmf-dist/tex/generic/pgfplots/oldpgfcompatib/pgfplot
soldpgfsupp_loader.code.tex
(/usr/local/texlive/2020/texmf-dist/tex/generic/pgf/libraries/pgflibraryfpu.cod
e.tex))
(/usr/local/texlive/2020/texmf-dist/tex/generic/pgfplots/util/pgfplotsutil.code
.tex
(/usr/local/texlive/2020/texmf-dist/tex/generic/pgfplots/liststructure/pgfplots
liststructure.code.tex)
(/usr/local/texlive/2020/texmf-dist/tex/generic/pgfplots/liststructure/pgfplots
liststructureext.code.tex)
(/usr/local/texlive/2020/texmf-dist/tex/generic/pgfplots/liststructure/pgfplots
array.code.tex
\c@pgfplotsarray@tmp=\count305
)
(/usr/local/texlive/2020/texmf-dist/tex/generic/pgfplots/liststructure/pgfplots
matrix.code.tex)
(/usr/local/texlive/2020/texmf-dist/tex/generic/pgfplots/numtable/pgfplotstable
shared.code.tex
\c@pgfplotstable@counta=\count306
\t@pgfplotstable@a=\toks44
)
(/usr/local/texlive/2020/texmf-dist/tex/generic/pgfplots/liststructure/pgfplots
deque.code.tex)
(/usr/local/texlive/2020/texmf-dist/tex/generic/pgfplots/util/pgfplotsbinary.co
de.tex
(/usr/local/texlive/2020/texmf-dist/tex/generic/pgfplots/util/pgfplotsbinary.da
ta.code.tex))
(/usr/local/texlive/2020/texmf-dist/tex/generic/pgfplots/util/pgfplotsutil.verb
.code.tex)
(/usr/local/texlive/2020/texmf-dist/tex/generic/pgfplots/libs/pgflibrarypgfplot
s.surfshading.code.tex
\c@pgfplotslibrarysurf@no=\count307

(/usr/local/texlive/2020/texmf-dist/tex/generic/pgfplots/sys/pgflibrarypgfplots
.surfshading.pgfsys-pdftex.def)))
(/usr/local/texlive/2020/texmf-dist/tex/generic/pgfplots/util/pgfplotscolormap.
code.tex
(/usr/local/texlive/2020/texmf-dist/tex/generic/pgfplots/util/pgfplotscolor.cod
e.tex))
(/usr/local/texlive/2020/texmf-dist/tex/generic/pgfplots/pgfplotsstackedplots.c
ode.tex)
(/usr/local/texlive/2020/texmf-dist/tex/generic/pgfplots/pgfplotsplothandlers.c
ode.tex
(/usr/local/texlive/2020/texmf-dist/tex/generic/pgfplots/pgfplotsmeshplothandle
r.code.tex
(/usr/local/texlive/2020/texmf-dist/tex/generic/pgfplots/pgfplotsmeshplotimage.
code.tex)))
(/usr/local/texlive/2020/texmf-dist/tex/generic/pgfplots/pgfplots.scaling.code.
tex)
(/usr/local/texlive/2020/texmf-dist/tex/generic/pgfplots/pgfplotscoordprocessin
g.code.tex)
(/usr/local/texlive/2020/texmf-dist/tex/generic/pgfplots/pgfplots.errorbars.cod
e.tex)
(/usr/local/texlive/2020/texmf-dist/tex/generic/pgfplots/pgfplots.markers.code.
tex)
(/usr/local/texlive/2020/texmf-dist/tex/generic/pgfplots/pgfplotsticks.code.tex
)
(/usr/local/texlive/2020/texmf-dist/tex/generic/pgfplots/pgfplots.paths.code.te
x)
(/usr/local/texlive/2020/texmf-dist/tex/generic/pgf/frontendlayer/tikz/librarie
s/tikzlibrarydecorations.code.tex
(/usr/local/texlive/2020/texmf-dist/tex/generic/pgf/modules/pgfmoduledecoration
s.code.tex
\pgfdecoratedcompleteddistance=\dimen281
\pgfdecoratedremainingdistance=\dimen282
\pgfdecoratedinputsegmentcompleteddistance=\dimen283
\pgfdecoratedinputsegmentremainingdistance=\dimen284
\pgf@decorate@distancetomove=\dimen285
\pgf@decorate@repeatstate=\count308
\pgfdecorationsegmentamplitude=\dimen286
\pgfdecorationsegmentlength=\dimen287
)
\tikz@lib@dec@box=\box112
)
(/usr/local/texlive/2020/texmf-dist/tex/generic/pgf/frontendlayer/tikz/librarie
s/tikzlibrarydecorations.pathmorphing.code.tex
(/usr/local/texlive/2020/texmf-dist/tex/generic/pgf/libraries/decorations/pgfli
brarydecorations.pathmorphing.code.tex))
(/usr/local/texlive/2020/texmf-dist/tex/generic/pgf/frontendlayer/tikz/librarie
s/tikzlibrarydecorations.pathreplacing.code.tex
(/usr/local/texlive/2020/texmf-dist/tex/generic/pgf/libraries/decorations/pgfli
brarydecorations.pathreplacing.code.tex))
\pgfplots@numplots=\count309
\pgfplots@xmin@reg=\dimen288
\pgfplots@xmax@reg=\dimen289
\pgfplots@ymin@reg=\dimen290
\pgfplots@ymax@reg=\dimen291
\pgfplots@zmin@reg=\dimen292
\pgfplots@zmax@reg=\dimen293
)
(/usr/local/texlive/2020/texmf-dist/tex/generic/pgf/frontendlayer/tikz/librarie
s/tikzlibraryplotmarks.code.tex
File: tikzlibraryplotmarks.code.tex 2020/01/08 v3.1.5b (3.1.5b)

(/usr/local/texlive/2020/texmf-dist/tex/generic/pgf/libraries/pgflibraryplotmar
ks.code.tex
File: pgflibraryplotmarks.code.tex 2020/01/08 v3.1.5b (3.1.5b)
)))
(/usr/local/texlive/2020/texmf-dist/tex/latex/circuitikz/circuitikz.sty
Package: circuitikz 2020/03/22{} The CircuiTikz circuit drawing package version
 1.0.2

(/usr/local/texlive/2020/texmf-dist/tex/generic/pgf/frontendlayer/tikz/librarie
s/tikzlibrarycalc.code.tex
File: tikzlibrarycalc.code.tex 2020/01/08 v3.1.5b (3.1.5b)
)
(/usr/local/texlive/2020/texmf-dist/tex/generic/pgf/libraries/pgflibraryarrows.
meta.code.tex
File: pgflibraryarrows.meta.code.tex 2020/01/08 v3.1.5b (3.1.5b)
\pgfarrowinset=\dimen294
\pgfarrowlength=\dimen295
\pgfarrowwidth=\dimen296
\pgfarrowlinewidth=\dimen297
)
(/usr/local/texlive/2020/texmf-dist/tex/generic/pgf/frontendlayer/tikz/librarie
s/tikzlibrarybending.code.tex
File: tikzlibrarybending.code.tex 2020/01/08 v3.1.5b (3.1.5b)

(/usr/local/texlive/2020/texmf-dist/tex/generic/pgf/modules/pgfmodulebending.co
de.tex
File: pgfmodulebending.code.tex 2020/01/08 v3.1.5b (3.1.5b)

(/usr/local/texlive/2020/texmf-dist/tex/generic/pgf/modules/pgfmodulenonlineart
ransformations.code.tex
File: pgfmodulenonlineartransformations.code.tex 2020/01/08 v3.1.5b (3.1.5b)
\pgftransformnonlinearflatness=\dimen298
)
(/usr/local/texlive/2020/texmf-dist/tex/generic/pgf/libraries/pgflibrarycurvili
near.code.tex
File: pgflibrarycurvilinear.code.tex 2020/01/08 v3.1.5b (3.1.5b)
\pgf@curvilinear@time@a=\dimen299
\pgf@curvilinear@length@a=\dimen300
\pgf@curvilinear@length@b=\dimen301
\pgf@curvilinear@length@c=\dimen302
\pgf@curvilinear@length@d=\dimen303
)
\pgf@arrows@the@rigidity=\dimen304
))
(/usr/local/texlive/2020/texmf-dist/tex/generic/pgf/frontendlayer/tikz/librarie
s/tikzlibraryfpu.code.tex)
(/usr/local/texlive/2020/texmf-dist/tex/generic/circuitikz/pgfcirc.defines.tex
\pgf@circ@count@a=\count310
\pgf@circ@count@b=\count311
\pgf@circ@count@c=\count312
\pgf@circ@res@up=\dimen305
\pgf@circ@res@down=\dimen306
\pgf@circ@res@zero=\dimen307
\pgf@circ@res@left=\dimen308
\pgf@circ@res@right=\dimen309
\pgf@circ@res@other=\dimen310
\pgf@circ@res@step=\dimen311
\pgf@circ@res@temp=\dimen312
\pgfstartlinewidth=\dimen313
\pgf@circ@Rlen=\dimen314
\pgf@circ@scaled@Rlen=\dimen315
) (/usr/local/texlive/2020/texmf-dist/tex/generic/circuitikz/pgfcircutils.tex)
(/usr/local/texlive/2020/texmf-dist/tex/generic/circuitikz/pgfcircshapes.tex)
(/usr/local/texlive/2020/texmf-dist/tex/generic/circuitikz/pgfcircmonopoles.tex
) (/usr/local/texlive/2020/texmf-dist/tex/generic/circuitikz/pgfcircbipoles.tex
)
(/usr/local/texlive/2020/texmf-dist/tex/generic/circuitikz/pgfcirctripoles.tex
\pgf@circ@res@count=\count313
)
(/usr/local/texlive/2020/texmf-dist/tex/generic/circuitikz/pgfcircquadpoles.tex
)
(/usr/local/texlive/2020/texmf-dist/tex/generic/circuitikz/pgfcircmultipoles.te
x) (/usr/local/texlive/2020/texmf-dist/tex/generic/circuitikz/pgfcirclabel.tex)
(/usr/local/texlive/2020/texmf-dist/tex/generic/circuitikz/pgfcircvoltage.tex)
(/usr/local/texlive/2020/texmf-dist/tex/generic/circuitikz/pgfcirccurrent.tex)
(/usr/local/texlive/2020/texmf-dist/tex/generic/circuitikz/pgfcircflow.tex)
(/usr/local/texlive/2020/texmf-dist/tex/generic/circuitikz/pgfcircpath.tex)

Package circuitikz Warning: You did not specify one of the voltage directions:
(circuitikz)                  oldvoltagedirection, nooldvoltagedirection, 
(circuitikz)                  RPvoltages or EFvoltages 
(circuitikz)                Default directions may have changed, 
(circuitikz)                please check the manual.

) (/usr/local/texlive/2020/texmf-dist/tex/latex/caption/subcaption.sty
Package: subcaption 2020/01/22 v1.3d Sub-captions (AR)

(/usr/local/texlive/2020/texmf-dist/tex/latex/caption/caption.sty
Package: caption 2020/01/03 v3.4h Customizing captions (AR)

(/usr/local/texlive/2020/texmf-dist/tex/latex/caption/caption3.sty
Package: caption3 2020/01/03 v1.8h caption3 kernel (AR)
Package caption3 Info: TeX engine: e-TeX on input line 61.
\captionmargin=\dimen316
\captionmargin@=\dimen317
\captionwidth=\dimen318
\caption@tempdima=\dimen319
\caption@indent=\dimen320
\caption@parindent=\dimen321
\caption@hangindent=\dimen322
Package caption Info: Standard document class detected.
)
\c@caption@flags=\count314
\c@continuedfloat=\count315
Package caption Info: float package is loaded.
Package caption Info: listings package is loaded.
)
\c@subfigure=\count316
\c@subtable=\count317
)
(/usr/local/texlive/2020/texmf-dist/tex/latex/spreadtab/spreadtab.sty
Package: spreadtab 2019/02/27 v0.5 Spreadsheet features for table environments 
(CT)

(/usr/local/texlive/2020/texmf-dist/tex/generic/xstring/xstring.sty
(/usr/local/texlive/2020/texmf-dist/tex/generic/xstring/xstring.tex
\integerpart=\count318
\decimalpart=\count319
)
Package: xstring 2019/02/06 v1.83 String manipulations (CT)
)
(/usr/local/texlive/2020/texmf-dist/tex/latex/fp/fp.sty
Package: fp 1995/04/02

`Fixed Point Package', Version 0.8, April 2, 1995 (C) Michael Mehlich
(/usr/local/texlive/2020/texmf-dist/tex/latex/fp/defpattern.sty
Package: defpattern 1994/10/12
\actioncount=\count320
)
(/usr/local/texlive/2020/texmf-dist/tex/latex/fp/fp-basic.sty
Package: fp-basic 1996/05/13
\FP@xs=\count321
\FP@xia=\count322
\FP@xib=\count323
\FP@xfa=\count324
\FP@xfb=\count325
\FP@rega=\count326
\FP@regb=\count327
\FP@regs=\count328
\FP@times=\count329
)
(/usr/local/texlive/2020/texmf-dist/tex/latex/fp/fp-addons.sty
Package: fp-addons 1995/03/15
)
(/usr/local/texlive/2020/texmf-dist/tex/latex/fp/fp-snap.sty
Package: fp-snap 1995/04/05
)
(/usr/local/texlive/2020/texmf-dist/tex/latex/fp/fp-exp.sty
Package: fp-exp 1995/04/03
)
(/usr/local/texlive/2020/texmf-dist/tex/latex/fp/fp-trigo.sty
Package: fp-trigo 1995/04/14
)
(/usr/local/texlive/2020/texmf-dist/tex/latex/fp/fp-pas.sty
Package: fp-pas 1994/08/29
)
(/usr/local/texlive/2020/texmf-dist/tex/latex/fp/fp-random.sty
Package: fp-random 1995/02/23
\FPseed=\count330
)
(/usr/local/texlive/2020/texmf-dist/tex/latex/fp/fp-eqn.sty
Package: fp-eqn 1995/04/03
)
(/usr/local/texlive/2020/texmf-dist/tex/latex/fp/fp-upn.sty
Package: fp-upn 1996/10/21
)
(/usr/local/texlive/2020/texmf-dist/tex/latex/fp/fp-eval.sty
Package: fp-eval 1995/04/03
))
spreadtab message: FP calc engine now active
\ST@count=\count331
\ST@colcount=\count332
\ST@colcount@i=\count333
\ST@rowcount=\count334
\ST@rowcount@i=\count335
\ST@intpart=\count336
)
(/usr/local/texlive/2020/texmf-dist/tex/generic/pgf/frontendlayer/tikz/librarie
s/tikzlibraryarrows.code.tex
File: tikzlibraryarrows.code.tex 2020/01/08 v3.1.5b (3.1.5b)

(/usr/local/texlive/2020/texmf-dist/tex/generic/pgf/libraries/pgflibraryarrows.
code.tex
File: pgflibraryarrows.code.tex 2020/01/08 v3.1.5b (3.1.5b)
\arrowsize=\dimen323
))
(/usr/local/texlive/2020/texmf-dist/tex/generic/pgf/frontendlayer/tikz/librarie
s/tikzlibrarydecorations.markings.code.tex
(/usr/local/texlive/2020/texmf-dist/tex/generic/pgf/libraries/decorations/pgfli
brarydecorations.markings.code.tex))
(/usr/local/texlive/2020/texmf-dist/tex/generic/pgf/frontendlayer/tikz/librarie
s/tikzlibraryshapes.code.tex
File: tikzlibraryshapes.code.tex 2020/01/08 v3.1.5b (3.1.5b)

(/usr/local/texlive/2020/texmf-dist/tex/generic/pgf/frontendlayer/tikz/librarie
s/tikzlibraryshapes.geometric.code.tex
File: tikzlibraryshapes.geometric.code.tex 2020/01/08 v3.1.5b (3.1.5b)

(/usr/local/texlive/2020/texmf-dist/tex/generic/pgf/libraries/shapes/pgflibrary
shapes.geometric.code.tex
File: pgflibraryshapes.geometric.code.tex 2020/01/08 v3.1.5b (3.1.5b)
))
(/usr/local/texlive/2020/texmf-dist/tex/generic/pgf/frontendlayer/tikz/librarie
s/tikzlibraryshapes.misc.code.tex
File: tikzlibraryshapes.misc.code.tex 2020/01/08 v3.1.5b (3.1.5b)

(/usr/local/texlive/2020/texmf-dist/tex/generic/pgf/libraries/shapes/pgflibrary
shapes.misc.code.tex
File: pgflibraryshapes.misc.code.tex 2020/01/08 v3.1.5b (3.1.5b)
))
(/usr/local/texlive/2020/texmf-dist/tex/generic/pgf/frontendlayer/tikz/librarie
s/tikzlibraryshapes.symbols.code.tex
File: tikzlibraryshapes.symbols.code.tex 2020/01/08 v3.1.5b (3.1.5b)

(/usr/local/texlive/2020/texmf-dist/tex/generic/pgf/libraries/shapes/pgflibrary
shapes.symbols.code.tex
File: pgflibraryshapes.symbols.code.tex 2020/01/08 v3.1.5b (3.1.5b)
))
(/usr/local/texlive/2020/texmf-dist/tex/generic/pgf/frontendlayer/tikz/librarie
s/tikzlibraryshapes.arrows.code.tex
File: tikzlibraryshapes.arrows.code.tex 2020/01/08 v3.1.5b (3.1.5b)

(/usr/local/texlive/2020/texmf-dist/tex/generic/pgf/libraries/shapes/pgflibrary
shapes.arrows.code.tex
File: pgflibraryshapes.arrows.code.tex 2020/01/08 v3.1.5b (3.1.5b)
))
(/usr/local/texlive/2020/texmf-dist/tex/generic/pgf/frontendlayer/tikz/librarie
s/tikzlibraryshapes.callouts.code.tex
(/usr/local/texlive/2020/texmf-dist/tex/generic/pgf/libraries/shapes/pgflibrary
shapes.callouts.code.tex))
(/usr/local/texlive/2020/texmf-dist/tex/generic/pgf/frontendlayer/tikz/librarie
s/tikzlibraryshapes.multipart.code.tex
File: tikzlibraryshapes.multipart.code.tex 2020/01/08 v3.1.5b (3.1.5b)

(/usr/local/texlive/2020/texmf-dist/tex/generic/pgf/libraries/shapes/pgflibrary
shapes.multipart.code.tex
File: pgflibraryshapes.multipart.code.tex 2020/01/08 v3.1.5b (3.1.5b)
\pgfnodepartlowerbox=\box113
\pgfnodeparttwobox=\box114
\pgfnodepartthreebox=\box115
\pgfnodepartfourbox=\box116
\pgfnodeparttwentybox=\box117
\pgfnodepartnineteenbox=\box118
\pgfnodeparteighteenbox=\box119
\pgfnodepartseventeenbox=\box120
\pgfnodepartsixteenbox=\box121
\pgfnodepartfifteenbox=\box122
\pgfnodepartfourteenbox=\box123
\pgfnodepartthirteenbox=\box124
\pgfnodeparttwelvebox=\box125
\pgfnodepartelevenbox=\box126
\pgfnodeparttenbox=\box127
\pgfnodepartninebox=\box128
\pgfnodeparteightbox=\box129
\pgfnodepartsevenbox=\box130
\pgfnodepartsixbox=\box131
\pgfnodepartfivebox=\box132
)))
(/usr/local/texlive/2020/texmf-dist/tex/generic/pgf/frontendlayer/tikz/librarie
s/tikzlibrarypositioning.code.tex
File: tikzlibrarypositioning.code.tex 2020/01/08 v3.1.5b (3.1.5b)
)
(/usr/local/texlive/2020/texmf-dist/tex/latex/soul/soul.sty
Package: soul 2003/11/17 v2.4 letterspacing/underlining (mf)
\SOUL@word=\toks45
\SOUL@lasttoken=\toks46
\SOUL@cmds=\toks47
\SOUL@buffer=\toks48
\SOUL@token=\toks49
\SOUL@spaceskip=\skip59
\SOUL@ttwidth=\dimen324
\SOUL@uldp=\dimen325
\SOUL@ulht=\dimen326
)
(/usr/local/texlive/2020/texmf-dist/tex/generic/pgfplots/libs/tikzlibrarypgfplo
ts.fillbetween.code.tex
(/usr/local/texlive/2020/texmf-dist/tex/generic/pgfplots/pgfcontrib/tikzlibrary
fillbetween.code.tex
(/usr/local/texlive/2020/texmf-dist/tex/generic/pgf/frontendlayer/tikz/librarie
s/tikzlibraryintersections.code.tex
(/usr/local/texlive/2020/texmf-dist/tex/generic/pgf/libraries/pgflibraryinterse
ctions.code.tex
\pgf@intersect@solutions=\count337
))
(/usr/local/texlive/2020/texmf-dist/tex/generic/pgfplots/pgfcontrib/tikzlibrary
decorations.softclip.code.tex
(/usr/local/texlive/2020/texmf-dist/tex/generic/pgfplots/pgfcontrib/pgflibraryf
illbetween.code.tex)))
(/usr/local/texlive/2020/texmf-dist/tex/generic/pgfplots/libs/tikzlibrarypgfplo
ts.decorations.softclip.code.tex))
(/usr/local/texlive/2020/texmf-dist/tex/latex/enumitem/enumitem.sty
Package: enumitem 2019/06/20 v3.9 Customized lists
\labelindent=\skip60
\enit@outerparindent=\dimen327
\enit@toks=\toks50
\enit@inbox=\box133
\enit@count@id=\count338
\enitdp@description=\count339
)
(/usr/local/texlive/2020/texmf-dist/tex/latex/tools/bm.sty
Package: bm 2019/07/24 v1.2d Bold Symbol Support (DPC/FMi)
\symboldoperators=\mathgroup6
\symboldletters=\mathgroup7
\symboldsymbols=\mathgroup8
LaTeX Font Info:    Redeclaring math alphabet \mathbf on input line 141.
LaTeX Info: Redefining \bm on input line 209.
)
(/usr/local/texlive/2020/texmf-dist/tex/latex/adjustbox/adjustbox.sty
Package: adjustbox 2019/01/04 v1.2 Adjusting TeX boxes (trim, clip, ...)

(/usr/local/texlive/2020/texmf-dist/tex/latex/xkeyval/xkeyval.sty
Package: xkeyval 2014/12/03 v2.7a package option processing (HA)

(/usr/local/texlive/2020/texmf-dist/tex/generic/xkeyval/xkeyval.tex
(/usr/local/texlive/2020/texmf-dist/tex/generic/xkeyval/xkvutils.tex
\XKV@toks=\toks51
\XKV@tempa@toks=\toks52
)
\XKV@depth=\count340
File: xkeyval.tex 2014/12/03 v2.7a key=value parser (HA)
))
(/usr/local/texlive/2020/texmf-dist/tex/latex/adjustbox/adjcalc.sty
Package: adjcalc 2012/05/16 v1.1 Provides advanced setlength with multiple back
-ends (calc, etex, pgfmath)
)
(/usr/local/texlive/2020/texmf-dist/tex/latex/adjustbox/trimclip.sty
Package: trimclip 2018/04/08 v1.1 Trim and clip general TeX material

(/usr/local/texlive/2020/texmf-dist/tex/latex/collectbox/collectbox.sty
Package: collectbox 2012/05/17 v0.4b Collect macro arguments as boxes
\collectedbox=\box134
)
\tc@llx=\dimen328
\tc@lly=\dimen329
\tc@urx=\dimen330
\tc@ury=\dimen331
Package trimclip Info: Using driver 'tc-pdftex.def'.

(/usr/local/texlive/2020/texmf-dist/tex/latex/adjustbox/tc-pdftex.def
File: tc-pdftex.def 2019/01/04 v2.2 Clipping driver for pdftex
))
\adjbox@Width=\dimen332
\adjbox@Height=\dimen333
\adjbox@Depth=\dimen334
\adjbox@Totalheight=\dimen335
\adjbox@pwidth=\dimen336
\adjbox@pheight=\dimen337
\adjbox@pdepth=\dimen338
\adjbox@ptotalheight=\dimen339

(/usr/local/texlive/2020/texmf-dist/tex/latex/ifoddpage/ifoddpage.sty
Package: ifoddpage 2016/04/23 v1.1 Conditionals for odd/even page detection
\c@checkoddpage=\count341
)
(/usr/local/texlive/2020/texmf-dist/tex/latex/varwidth/varwidth.sty
Package: varwidth 2009/03/30 ver 0.92;  Variable-width minipages
\@vwid@box=\box135
\sift@deathcycles=\count342
\@vwid@loff=\dimen340
\@vwid@roff=\dimen341
))
(/usr/local/texlive/2020/texmf-dist/tex/latex/mathtools/mathtools.sty
Package: mathtools 2020/03/24 v1.24 mathematical typesetting tools

(/usr/local/texlive/2020/texmf-dist/tex/latex/tools/calc.sty
Package: calc 2017/05/25 v4.3 Infix arithmetic (KKT,FJ)
\calc@Acount=\count343
\calc@Bcount=\count344
\calc@Adimen=\dimen342
\calc@Bdimen=\dimen343
\calc@Askip=\skip61
\calc@Bskip=\skip62
LaTeX Info: Redefining \setlength on input line 80.
LaTeX Info: Redefining \addtolength on input line 81.
\calc@Ccount=\count345
\calc@Cskip=\skip63
)
(/usr/local/texlive/2020/texmf-dist/tex/latex/mathtools/mhsetup.sty
Package: mhsetup 2017/03/31 v1.3 programming setup (MH)
)
LaTeX Info: Thecontrolsequence`\('isalreadyrobust on input line 130.
LaTeX Info: Thecontrolsequence`\)'isalreadyrobust on input line 130.
LaTeX Info: Thecontrolsequence`\['isalreadyrobust on input line 130.
LaTeX Info: Thecontrolsequence`\]'isalreadyrobust on input line 130.
\g_MT_multlinerow_int=\count346
\l_MT_multwidth_dim=\dimen344
\origjot=\skip64
\l_MT_shortvdotswithinadjustabove_dim=\dimen345
\l_MT_shortvdotswithinadjustbelow_dim=\dimen346
\l_MT_above_intertext_sep=\dimen347
\l_MT_below_intertext_sep=\dimen348
\l_MT_above_shortintertext_sep=\dimen349
\l_MT_below_shortintertext_sep=\dimen350
\xmathstrut@box=\box136
\xmathstrut@dim=\dimen351
)
(/usr/local/texlive/2020/texmf-dist/tex/latex/etoc/etoc.sty
Package: etoc 2019/11/17 v1.09b Completely customisable TOCs (JFB)
\Etoc@toctoks=\toks53
\c@etoc@tocid=\count347
\c@etoc@tocdepth=\count348
\etoc@framed@titlebox=\box137
\etoc@framed@contentsbox=\box138
)
(/usr/local/texlive/2020/texmf-dist/tex/latex/relsize/relsize.sty
Package: relsize 2013/03/29 ver 4.1
)
(/usr/local/texlive/2020/texmf-dist/tex/generic/systeme/systeme.sty
(/usr/local/texlive/2020/texmf-dist/tex/generic/systeme/systeme.tex
\SYS_systemecode=\toks54
\SYS_systempreamble=\toks55
\SYSeqnum=\count349
)
Package: systeme 2019/01/13 v0.32 Mise en forme de systemes d'equations (CT)
)
(/usr/local/texlive/2020/texmf-dist/tex/latex/hyperref/hyperref.sty
Package: hyperref 2020/01/14 v7.00d Hypertext links for LaTeX

(/usr/local/texlive/2020/texmf-dist/tex/latex/pdftexcmds/pdftexcmds.sty
Package: pdftexcmds 2019/11/24 v0.31 Utility functions of pdfTeX for LuaTeX (HO
)

(/usr/local/texlive/2020/texmf-dist/tex/generic/infwarerr/infwarerr.sty
Package: infwarerr 2019/12/03 v1.5 Providing info/warning/error messages (HO)
)
Package pdftexcmds Info: \pdf@primitive is available.
Package pdftexcmds Info: \pdf@ifprimitive is available.
Package pdftexcmds Info: \pdfdraftmode found.
)
(/usr/local/texlive/2020/texmf-dist/tex/generic/kvdefinekeys/kvdefinekeys.sty
Package: kvdefinekeys 2019-12-19 v1.6 Define keys (HO)
)
(/usr/local/texlive/2020/texmf-dist/tex/generic/pdfescape/pdfescape.sty
Package: pdfescape 2019/12/09 v1.15 Implements pdfTeX's escape features (HO)
)
(/usr/local/texlive/2020/texmf-dist/tex/latex/hycolor/hycolor.sty
Package: hycolor 2020-01-27 v1.10 Color options for hyperref/bookmark (HO)
)
(/usr/local/texlive/2020/texmf-dist/tex/latex/letltxmacro/letltxmacro.sty
Package: letltxmacro 2019/12/03 v1.6 Let assignment for LaTeX macros (HO)
)
(/usr/local/texlive/2020/texmf-dist/tex/latex/auxhook/auxhook.sty
Package: auxhook 2019-12-17 v1.6 Hooks for auxiliary files (HO)
)
\@linkdim=\dimen352
\Hy@linkcounter=\count350
\Hy@pagecounter=\count351

(/usr/local/texlive/2020/texmf-dist/tex/latex/hyperref/pd1enc.def
File: pd1enc.def 2020/01/14 v7.00d Hyperref: PDFDocEncoding definition (HO)
Now handling font encoding PD1 ...
... no UTF-8 mapping file for font encoding PD1
)
(/usr/local/texlive/2020/texmf-dist/tex/generic/intcalc/intcalc.sty
Package: intcalc 2019/12/15 v1.3 Expandable calculations with integers (HO)
)
(/usr/local/texlive/2020/texmf-dist/tex/generic/etexcmds/etexcmds.sty
Package: etexcmds 2019/12/15 v1.7 Avoid name clashes with e-TeX commands (HO)
)
\Hy@SavedSpaceFactor=\count352
Package hyperref Info: Option `colorlinks' set `true' on input line 4421.
Package hyperref Info: Hyper figures OFF on input line 4547.
Package hyperref Info: Link nesting OFF on input line 4552.
Package hyperref Info: Hyper index ON on input line 4555.
Package hyperref Info: Plain pages OFF on input line 4562.
Package hyperref Info: Backreferencing OFF on input line 4567.
Package hyperref Info: Implicit mode ON; LaTeX internals redefined.
Package hyperref Info: Bookmarks ON on input line 4800.
\c@Hy@tempcnt=\count353

(/usr/local/texlive/2020/texmf-dist/tex/latex/url/url.sty
\Urlmuskip=\muskip17
Package: url 2013/09/16  ver 3.4  Verb mode for urls, etc.
)
LaTeX Info: Redefining \url on input line 5159.
\XeTeXLinkMargin=\dimen353

(/usr/local/texlive/2020/texmf-dist/tex/generic/bitset/bitset.sty
Package: bitset 2019/12/09 v1.3 Handle bit-vector datatype (HO)

(/usr/local/texlive/2020/texmf-dist/tex/generic/bigintcalc/bigintcalc.sty
Package: bigintcalc 2019/12/15 v1.5 Expandable calculations on big integers (HO
)
))
\Fld@menulength=\count354
\Field@Width=\dimen354
\Fld@charsize=\dimen355
Package hyperref Info: Hyper figures OFF on input line 6430.
Package hyperref Info: Link nesting OFF on input line 6435.
Package hyperref Info: Hyper index ON on input line 6438.
Package hyperref Info: backreferencing OFF on input line 6445.
Package hyperref Info: Link coloring ON on input line 6448.
Package hyperref Info: Link coloring with OCG OFF on input line 6455.
Package hyperref Info: PDF/A mode OFF on input line 6460.
LaTeX Info: Redefining \ref on input line 6500.
LaTeX Info: Redefining \pageref on input line 6504.

(/usr/local/texlive/2020/texmf-dist/tex/generic/atbegshi/atbegshi.sty
Package: atbegshi 2019/12/05 v1.19 At begin shipout hook (HO)
)
\Hy@abspage=\count355
\c@Item=\count356
\c@Hfootnote=\count357
)
Package hyperref Info: Driver (autodetected): hpdftex.

(/usr/local/texlive/2020/texmf-dist/tex/latex/hyperref/hpdftex.def
File: hpdftex.def 2020/01/14 v7.00d Hyperref driver for pdfTeX

(/usr/local/texlive/2020/texmf-dist/tex/latex/atveryend/atveryend.sty
Package: atveryend 2019-12-11 v1.11 Hooks at the very end of document (HO)
)
\Fld@listcount=\count358
\c@bookmark@seq@number=\count359

(/usr/local/texlive/2020/texmf-dist/tex/latex/rerunfilecheck/rerunfilecheck.sty
Package: rerunfilecheck 2019/12/05 v1.9 Rerun checks for auxiliary files (HO)

(/usr/local/texlive/2020/texmf-dist/tex/generic/uniquecounter/uniquecounter.sty
Package: uniquecounter 2019/12/15 v1.4 Provide unlimited unique counter (HO)
)
Package uniquecounter Info: New unique counter `rerunfilecheck' on input line 2
86.
)
\Hy@SectionHShift=\skip65
) (/usr/local/texlive/2020/texmf-dist/tex/latex/wrapfig/wrapfig.sty
\wrapoverhang=\dimen356
\WF@size=\dimen357
\c@WF@wrappedlines=\count360
\WF@box=\box139
\WF@everypar=\toks56
Package: wrapfig 2003/01/31  v 3.6
)
(/usr/local/texlive/2020/texmf-dist/tex/latex/blindtext/blindtext.sty
Package: blindtext 2012/01/06 V2.0 blindtext-Package

(/usr/local/texlive/2020/texmf-dist/tex/latex/tools/xspace.sty
Package: xspace 2014/10/28 v1.13 Space after command names (DPC,MH)
)
\c@blindtext=\count361
\c@Blindtext=\count362
\c@blind@countparstart=\count363
\blind@countxx=\count364
\blindtext@numBlindtext=\count365
\blind@countyy=\count366
\c@blindlist=\count367
\c@blindlistlevel=\count368
\c@blindlist@level=\count369
\blind@listitem=\count370
\c@blind@listcount=\count371
\c@blind@levelcount=\count372
\blind@mathformula=\count373
\blind@Mathformula=\count374
\c@blind@randomcount=\count375
\c@blind@randommax=\count376
\c@blind@pangramcount=\count377
\c@blind@pangrammax=\count378
)
(/usr/local/texlive/2020/texmf-dist/tex/generic/pgf/frontendlayer/tikz/librarie
s/tikzlibrarypatterns.code.tex
File: tikzlibrarypatterns.code.tex 2020/01/08 v3.1.5b (3.1.5b)

(/usr/local/texlive/2020/texmf-dist/tex/generic/pgf/libraries/pgflibrarypattern
s.code.tex
File: pgflibrarypatterns.code.tex 2020/01/08 v3.1.5b (3.1.5b)
))
(/usr/local/texlive/2020/texmf-dist/tex/generic/pgf/frontendlayer/tikz/librarie
s/tikzlibrarythrough.code.tex
File: tikzlibrarythrough.code.tex 2020/01/08 v3.1.5b (3.1.5b)
)
(/usr/local/texlive/2020/texmf-dist/tex/latex/transparent/transparent.sty
Package: transparent 2019/11/29 v1.4 Transparency via pdfTeX's color stack (HO)

)
(/usr/local/texlive/2020/texmf-dist/tex/latex/fancyhdr/fancyhdr.sty
Package: fancyhdr 2019/01/31 v3.10 Extensive control of page headers and footer
s
\f@nch@headwidth=\skip66
\f@nch@O@elh=\skip67
\f@nch@O@erh=\skip68
\f@nch@O@olh=\skip69
\f@nch@O@orh=\skip70
\f@nch@O@elf=\skip71
\f@nch@O@erf=\skip72
\f@nch@O@olf=\skip73
\f@nch@O@orf=\skip74
)
(/usr/local/texlive/2020/texmf-dist/tex/latex/eso-pic/eso-pic.sty
Package: eso-pic 2018/04/12 v2.0h eso-pic (RN)
)
(./CI_Project_Report.aux

LaTeX Warning: Label `fig:amp_stft' multiply defined.

)
\openout1 = `CI_Project_Report.aux'.

LaTeX Font Info:    Checking defaults for OML/cmm/m/it on input line 108.
LaTeX Font Info:    ... okay on input line 108.
LaTeX Font Info:    Checking defaults for OMS/cmsy/m/n on input line 108.
LaTeX Font Info:    ... okay on input line 108.
LaTeX Font Info:    Checking defaults for OT1/cmr/m/n on input line 108.
LaTeX Font Info:    ... okay on input line 108.
LaTeX Font Info:    Checking defaults for T1/cmr/m/n on input line 108.
LaTeX Font Info:    ... okay on input line 108.
LaTeX Font Info:    Checking defaults for TS1/cmr/m/n on input line 108.
LaTeX Font Info:    ... okay on input line 108.
LaTeX Font Info:    Checking defaults for OMX/cmex/m/n on input line 108.
LaTeX Font Info:    ... okay on input line 108.
LaTeX Font Info:    Checking defaults for U/cmr/m/n on input line 108.
LaTeX Font Info:    ... okay on input line 108.
LaTeX Font Info:    Checking defaults for PD1/pdf/m/n on input line 108.
LaTeX Font Info:    ... okay on input line 108.
 (/usr/local/texlive/2020/texmf-dist/tex/context/base/mkii/supp-pdf.mkii
[Loading MPS to PDF converter (version 2006.09.02).]
\scratchcounter=\count379
\scratchdimen=\dimen358
\scratchbox=\box140
\nofMPsegments=\count380
\nofMParguments=\count381
\everyMPshowfont=\toks57
\MPscratchCnt=\count382
\MPscratchDim=\dimen359
\MPnumerator=\count383
\makeMPintoPDFobject=\count384
\everyMPtoPDFconversion=\toks58
) (/usr/local/texlive/2020/texmf-dist/tex/latex/epstopdf-pkg/epstopdf-base.sty
Package: epstopdf-base 2020-01-24 v2.11 Base part for package epstopdf
Package epstopdf-base Info: Redefining graphics rule for `.eps' on input line 4
85.

(/usr/local/texlive/2020/texmf-dist/tex/latex/latexconfig/epstopdf-sys.cfg
File: epstopdf-sys.cfg 2010/07/13 v1.3 Configuration of (r)epstopdf for TeX Liv
e
))
*geometry* driver: auto-detecting
*geometry* detected driver: pdftex
*geometry* verbose mode - [ preamble ] result:
* driver: pdftex
* paper: a4paper
* layout: <same size as paper>
* layoutoffset:(h,v)=(0.0pt,0.0pt)
* modes: twoside 
* h-part:(L,W,R)=(56.9055pt, 483.69684pt, 56.90553pt)
* v-part:(T,H,B)=(56.9055pt, 731.23582pt, 56.90552pt)
* \paperwidth=597.50787pt
* \paperheight=845.04684pt
* \textwidth=483.69684pt
* \textheight=731.23582pt
* \oddsidemargin=-15.36449pt
* \evensidemargin=-15.36446pt
* \topmargin=-45.43198pt
* \headheight=12.0pt
* \headsep=18.06749pt
* \topskip=10.0pt
* \footskip=25.29494pt
* \marginparwidth=115.0pt
* \marginparsep=7.0pt
* \columnsep=10.0pt
* \skip\footins=9.0pt plus 4.0pt minus 2.0pt
* \hoffset=0.0pt
* \voffset=0.0pt
* \mag=1000
* \@twocolumnfalse
* \@twosidetrue
* \@mparswitchtrue
* \@reversemarginfalse
* (1in=72.27pt=25.4mm, 1cm=28.453pt)

\c@lstlisting=\count385
ABD: EveryShipout initializing macros
Package pgfplots notification 'compat/show suggested version=true': you might b
enefit from \pgfplotsset{compat=1.17} (current compat level: 1.5.1).

Package caption Info: Begin \AtBeginDocument code.
Package caption Info: hyperref package is loaded.
Package caption Info: wrapfig package is loaded.
Package caption Info: End \AtBeginDocument code.
\Etoc@tf=\read3
\AtBeginShipoutBox=\box141
Package hyperref Info: Link coloring ON on input line 108.
(/usr/local/texlive/2020/texmf-dist/tex/latex/hyperref/nameref.sty
Package: nameref 2019/09/16 v2.46 Cross-referencing by name of section

(/usr/local/texlive/2020/texmf-dist/tex/latex/refcount/refcount.sty
Package: refcount 2019/12/15 v3.6 Data extraction from label references (HO)
)
(/usr/local/texlive/2020/texmf-dist/tex/generic/gettitlestring/gettitlestring.s
ty
Package: gettitlestring 2019/12/15 v1.6 Cleanup title references (HO)
)
\c@section@level=\count386
)
LaTeX Info: Redefining \ref on input line 108.
LaTeX Info: Redefining \pageref on input line 108.
LaTeX Info: Redefining \nameref on input line 108.
 (./CI_Project_Report.out) (./CI_Project_Report.out)
\@outlinefile=\write4
\openout4 = `CI_Project_Report.out'.


Underfull \hbox (badness 10000) in paragraph at lines 125--125

 []

LaTeX Font Info:    Trying to load font information for U+msa on input line 125
.
(/usr/local/texlive/2020/texmf-dist/tex/latex/amsfonts/umsa.fd
File: umsa.fd 2013/01/14 v3.01 AMS symbols A
)
LaTeX Font Info:    Trying to load font information for U+msb on input line 125
.

(/usr/local/texlive/2020/texmf-dist/tex/latex/amsfonts/umsb.fd
File: umsb.fd 2013/01/14 v3.01 AMS symbols B
)
Underfull \hbox (badness 10000) in paragraph at lines 125--125

 []

<images/background.png, id=75, 339.2675pt x 339.2675pt>
File: images/background.png Graphic file (type png)
<use images/background.png>
Package pdftex.def Info: images/background.png  used on input line 127.
(pdftex.def)             Requested size: 597.53712pt x 597.53712pt.
[1


{/usr/local/texlive/2020/texmf-var/fonts/map/pdftex/updmap/pdftex.map} <./image
s/background.png>]
\tf@toc=\write5
\openout5 = `CI_Project_Report.toc'.

 [1

] (./CI_Project_Report.lof)
\tf@lof=\write6
\openout6 = `CI_Project_Report.lof'.

 [2

] (./CI_Project_Report.lot)
\tf@lot=\write7
\openout7 = `CI_Project_Report.lot'.

 [3

]
<Shariflogo.png, id=123, 418.56375pt x 418.56375pt>
File: Shariflogo.png Graphic file (type png)
<use Shariflogo.png>
Package pdftex.def Info: Shariflogo.png  used on input line 153.
(pdftex.def)             Requested size: 24.18631pt x 24.18027pt.


Package Fancyhdr Warning: \headheight is too small (12.0pt): 
Make it at least 27.7803pt.
We now make it that large for the rest of the document.
This may cause the page layout to be inconsistent, however.

[4

 <./Shariflogo.png>]
(/usr/local/texlive/2020/texmf-dist/tex/latex/listings/lstlang1.sty
File: lstlang1.sty 2020/03/24 1.8d listings language file
)
(/usr/local/texlive/2020/texmf-dist/tex/latex/listings/lstlang1.sty
File: lstlang1.sty 2020/03/24 1.8d listings language file
)
File: Shariflogo.png Graphic file (type png)
<use Shariflogo.png>
Package pdftex.def Info: Shariflogo.png  used on input line 213.
(pdftex.def)             Requested size: 24.18631pt x 24.18027pt.
pdfTeX warning (ext4): destination with the same identifier (name{page.1}) has 
been already used, duplicate ignored
<to be read again> 
                   \relax 
l.213 \newpage
               [1]
<images/amp.png, id=149, 1124.2pt x 843.15pt>
File: images/amp.png Graphic file (type png)
<use images/amp.png>
Package pdftex.def Info: images/amp.png  used on input line 226.
(pdftex.def)             Requested size: 338.5863pt x 253.93758pt.
<images/stft.png, id=150, 1124.2pt x 843.15pt>
File: images/stft.png Graphic file (type png)
<use images/stft.png>
Package pdftex.def Info: images/stft.png  used on input line 230.
(pdftex.def)             Requested size: 338.5863pt x 253.93758pt.
File: Shariflogo.png Graphic file (type png)
<use Shariflogo.png>
Package pdftex.def Info: Shariflogo.png  used on input line 241.
(pdftex.def)             Requested size: 24.18631pt x 24.18027pt.
 [2 <./images/amp.png (PNG copy)> <./images/stft.png (PNG copy)>]
File: Shariflogo.png Graphic file (type png)
<use Shariflogo.png>
Package pdftex.def Info: Shariflogo.png  used on input line 274.
(pdftex.def)             Requested size: 24.18631pt x 24.18027pt.
 [3]
File: images/amp.png Graphic file (type png)
<use images/amp.png>
Package pdftex.def Info: images/amp.png  used on input line 292.
(pdftex.def)             Requested size: 217.6621pt x 163.23639pt.
<images/amp_csp.png, id=162, 1124.2pt x 843.15pt>
File: images/amp_csp.png Graphic file (type png)
<use images/amp_csp.png>
Package pdftex.def Info: images/amp_csp.png  used on input line 296.
(pdftex.def)             Requested size: 217.6621pt x 163.23639pt.
File: images/stft.png Graphic file (type png)
<use images/stft.png>
Package pdftex.def Info: images/stft.png  used on input line 300.
(pdftex.def)             Requested size: 217.6621pt x 163.23639pt.
<images/stft_csp.png, id=163, 1124.2pt x 843.15pt>
File: images/stft_csp.png Graphic file (type png)
<use images/stft_csp.png>
Package pdftex.def Info: images/stft_csp.png  used on input line 304.
(pdftex.def)             Requested size: 217.6621pt x 163.23639pt.
File: Shariflogo.png Graphic file (type png)
<use Shariflogo.png>
Package pdftex.def Info: Shariflogo.png  used on input line 320.
(pdftex.def)             Requested size: 24.18631pt x 24.18027pt.
 [4 <./images/amp_csp.png (PNG copy)> <./images/stft_csp.png (PNG copy)>]
Package atveryend Info: Empty hook `BeforeClearDocument' on input line 320.
Package atveryend Info: Empty hook `AfterLastShipout' on input line 320.
 (./CI_Project_Report.aux)
Package atveryend Info: Executing hook `AtVeryEndDocument' on input line 320.
Package atveryend Info: Executing hook `AtEndAfterFileList' on input line 320.
Package rerunfilecheck Info: File `CI_Project_Report.out' has not changed.
(rerunfilecheck)             Checksum: A780DF83309B8D4E1FC8155796CFB9F2;1145.


LaTeX Warning: There were multiply-defined labels.

 ) 
Here is how much of TeX's memory you used:
 49948 strings out of 480608
 1226239 string characters out of 5903631
 2042270 words of memory out of 5000000
 64957 multiletter control sequences out of 15000+600000
 540373 words of font info for 53 fonts, out of 8000000 for 9000
 1141 hyphenation exceptions out of 8191
 63i,15n,99p,1206b,1212s stack positions out of 5000i,500n,10000p,200000b,80000s
{/usr/local/texlive/2020/texmf-dist/fonts/enc/dvips/cm-super/cm-super-ts1.enc
}</usr/local/texlive/2020/texmf-dist/fonts/type1/public/amsfonts/cm/cmbx10.pfb>
</usr/local/texlive/2020/texmf-dist/fonts/type1/public/amsfonts/cm/cmbx12.pfb><
/usr/local/texlive/2020/texmf-dist/fonts/type1/public/amsfonts/cm/cmcsc10.pfb><
/usr/local/texlive/2020/texmf-dist/fonts/type1/public/amsfonts/cm/cmmi10.pfb></
usr/local/texlive/2020/texmf-dist/fonts/type1/public/amsfonts/cm/cmr10.pfb></us
r/local/texlive/2020/texmf-dist/fonts/type1/public/amsfonts/cm/cmr9.pfb></usr/l
ocal/texlive/2020/texmf-dist/fonts/type1/public/amsfonts/cm/cmsy10.pfb></usr/lo
cal/texlive/2020/texmf-dist/fonts/type1/public/amsfonts/cm/cmti12.pfb></usr/loc
al/texlive/2020/texmf-dist/fonts/type1/public/amsfonts/cm/cmtt10.pfb></usr/loca
l/texlive/2020/texmf-dist/fonts/type1/public/cm-super/sfrm1000.pfb>
Output written on CI_Project_Report.pdf (9 pages, 433685 bytes).
PDF statistics:
 215 PDF objects out of 1000 (max. 8388607)
 185 compressed objects within 2 object streams
 42 named destinations out of 1000 (max. 500000)
 179 words of extra memory for PDF output out of 10000 (max. 10000000)
