# Supplementary material for: Leveraging PSO-MLP for intelligent assessment of student learning in remote environments: a multimodal approach
Source: PeerJ Comput Sci. 2025 Aug 18;11:e3121. doi: 10.7717/peerj-cs.3121 (PMC12453797; doi:10.7717/peerj-cs.3121)
Supplement: Supplemental Information 1 [file peerj-cs-11-3121-s001.zip › Intelligent Assessment-code/Report/CI_Project_Report.out]

\BOOKMARK [1][-]{section.0.1}{Git and Project Dependencies}{}% 1
\BOOKMARK [2][-]{subsection.0.1.1}{Git}{section.0.1}% 2
\BOOKMARK [2][-]{subsection.0.1.2}{Project Dependencies}{section.0.1}% 3
\BOOKMARK [1][-]{section.0.2}{Datas}{}% 4
\BOOKMARK [1][-]{section.0.3}{Features}{}% 5
\BOOKMARK [2][-]{subsection.0.3.1}{Mean Frequency}{section.0.3}% 6
\BOOKMARK [2][-]{subsection.0.3.2}{Median Frequency}{section.0.3}% 7
\BOOKMARK [2][-]{subsection.0.3.3}{Total Power of Channels}{section.0.3}% 8
\BOOKMARK [2][-]{subsection.0.3.4}{Powers of Delta, Theta, Alpha, and Beta Frequency Bands }{section.0.3}% 9
\BOOKMARK [2][-]{subsection.0.3.5}{Entropy}{section.0.3}% 10
\BOOKMARK [2][-]{subsection.0.3.6}{Lyapunov Exponent}{section.0.3}% 11
\BOOKMARK [2][-]{subsection.0.3.7}{Average of Differentiate of Trials}{section.0.3}% 12
\BOOKMARK [2][-]{subsection.0.3.8}{Skewness}{section.0.3}% 13
\BOOKMARK [2][-]{subsection.0.3.9}{Kurtosis}{section.0.3}% 14
\BOOKMARK [2][-]{subsection.0.3.10}{Phase of the coefficients of the FFT}{section.0.3}% 15
\BOOKMARK [1][-]{section.0.4}{Fisher Score}{}% 16
\BOOKMARK [1][-]{section.0.5}{Processing the Datas}{}% 17
