# Supplementary material for: Leveraging PSO-MLP for intelligent assessment of student learning in remote environments: a multimodal approach
Source: PeerJ Comput Sci. 2025 Aug 18;11:e3121. doi: 10.7717/peerj-cs.3121 (PMC12453797; doi:10.7717/peerj-cs.3121)
Supplement: Supplemental Information 1 [file peerj-cs-11-3121-s001.zip › Intelligent Assessment-code/Report/CI_Project_Report.toc]

\@ifundefined {etoctocstyle}{\let \etoc@startlocaltoc \@gobble \let \etoc@settocdepth \@gobble \let \etoc@depthtag \@gobble \let \etoc@setlocaltop \@gobble }{}
\contentsline {section}{\numberline {1}Git and Project Dependencies}{1}{section.0.1}%
\contentsline {subsection}{\numberline {1.1}Git}{1}{subsection.0.1.1}%
\contentsline {subsection}{\numberline {1.2}Project Dependencies}{1}{subsection.0.1.2}%
\contentsline {section}{\numberline {2}Datas}{2}{section.0.2}%
\contentsline {section}{\numberline {3}Features}{3}{section.0.3}%
\contentsline {subsection}{\numberline {3.1}Mean Frequency}{3}{subsection.0.3.1}%
\contentsline {subsection}{\numberline {3.2}Median Frequency}{3}{subsection.0.3.2}%
\contentsline {subsection}{\numberline {3.3}Total Power of Channels}{3}{subsection.0.3.3}%
\contentsline {subsection}{\numberline {3.4}Powers of Delta, Theta, Alpha, and Beta Frequency Bands }{3}{subsection.0.3.4}%
\contentsline {subsection}{\numberline {3.5}Entropy}{3}{subsection.0.3.5}%
\contentsline {subsection}{\numberline {3.6}Lyapunov Exponent}{3}{subsection.0.3.6}%
\contentsline {subsection}{\numberline {3.7}Average of Differentiate of Trials}{3}{subsection.0.3.7}%
\contentsline {subsection}{\numberline {3.8}Skewness}{3}{subsection.0.3.8}%
\contentsline {subsection}{\numberline {3.9}Kurtosis}{3}{subsection.0.3.9}%
\contentsline {subsection}{\numberline {3.10}Phase of the coefficients of the FFT}{3}{subsection.0.3.10}%
\contentsline {section}{\numberline {4}Fisher Score}{4}{section.0.4}%
\contentsline {section}{\numberline {5}Processing the Datas}{4}{section.0.5}%
